# Supplementary material for: Five-Year Real-World Outcomes of Hymenoptera Venom Immunotherapy: Clinical Effectiveness and Immunological Modifications
Source: Toxins (Basel). 2026 Apr 15;18(4):187. doi: 10.3390/toxins18040187 (PMC13120408; doi:10.3390/toxins18040187)
Supplement: Supplementary file 1 [file toxins-18-00187-s001.zip]

Archive with 1 entries (1 files):
- toxins-4208325-supplementary.pdf
